# Supplementary material for: Decoding iNOS Inhibition: A Computational Voyage of Tavaborole Toward Restoring Endothelial Homeostasis in Venous Leg Ulcers
Source: Pharmaceuticals (Basel). 2026 Jan 13;19(1):137. doi: 10.3390/ph19010137 (PMC12845252; doi:10.3390/ph19010137)
Supplement: Supplementary file 1 [file pharmaceuticals-19-00137-s001.zip]

Archive with 1 entries (1 files):
- pharmaceuticals-4013697-supplementary.pdf
